# Supplementary material for: Volatilome and Essential Oil of Ulomoides dermestoides: A Broad-Spectrum Medical Insect
Source: Molecules. 2021 Oct 19;26(20):6311. doi: 10.3390/molecules26206311 (PMC8537694; doi:10.3390/molecules26206311)
Supplement: Supplementary file 1 [file molecules-26-06311-s001.zip]

Archive with 1 entries (1 files):
- molecules-1410446-supplementary.pdf
